# Supplementary material for: Certification information on trustworthy digital repository websites: A content analysis
Source: PLoS One. 2020 Dec 9;15(12):e0242525. doi: 10.1371/journal.pone.0242525 (PMC7725354; doi:10.1371/journal.pone.0242525)
Supplement: S1 Dataset — (ODS) [file pone.0242525.s001.ods]

## Sheet: Codes_for_websites
uniq_id	repository	website	tdr_standard	3rd_party	tdr_status	tw_explanation	seal_presence	seal_location	seal_hyperlinks	audit_reports
1	Canadiana.org	Canadiana.org	TRAC/ISO16363	CRL	3	2	1	1	1	1
2	Chronopolis	http://libraries.ucsd.edu/chronopolis/	TRAC/ISO16363	CRL	3	2	1	1	1	3
3	CLOCKSS	https://clockss.org/	TRAC/ISO16363	CRL	3	1	1	1	1	2
4	HathiTrust	https://www.hathitrust.org/	TRAC/ISO16363	CRL	3	1	1	1	1	3
5	Portico	https://www.portico.org/	TRAC/ISO16363	CRL	3	1	1	1	1	2
6	Scholars Portal	https://scholarsportal.info/	TRAC/ISO16363	CRL	4	1	1	1	1	3
7	TIB	https://www.tib.eu/en/	NestorSeal	Nestor	3	1	4	3	6	2
8	ZBW	https://www.zbw.eu/en/	NestorSeal	Nestor	2	1	3	6	2	2
9	DANS: Electronic Archiving SYstem (EASY)	https://easy.dans.knaw.nl/	NestorSeal	Nestor	3	2	4	4	5	3
10	Deutsche Nationalbibliothek	https://www.dnb.de/EN/	NestorSeal	Nestor	2	1	3	3	2	3
11	GPO	https://www.gpo.gov/	ISO16363	PTAB	3	2	1	1	1	1
12	NCAA	http://ncaa.gov.in/repository	ISO16363	PTAB	1	1	1	1	1	1
13	ADP Social Science Data Archives	https://www.adp.fdv.uni-lj.si/eng/	CoreTrustSeal	CTSBoard	2	2	4	4	4	2
14	ARCHE	https://arche.acdh.oeaw.ac.at/	CoreTrustSeal	CTSBoard	2	1	1	1	1	2
15	Arctic Data Center	https://arcticdata.io/	CoreTrustSeal	CTSBoard	4	1	4	4	3	1
16	Australian Antarctic Data Centre	https://data.aad.gov.au/	CoreTrustSeal	CTSBoard	4	1	4	4	3	1
17	Australian Data Archive	https://ada.edu.au/	CoreTrustSeal	CTSBoard	3	1	4	4	3	2
18	BAS CLARIN	https://clarin.phonetik.uni-muenchen.de/BASRepository/	CoreTrustSeal	CTSBoard	1	1	2	2	4	2
19	Cambridge Crystallographic Data Centre	https://www.ccdc.cam.ac.uk/	CoreTrustSeal	CTSBoard	3	1	1	1	1	2
20	CELR META-SHARE	http://metashare.elda.org/	CoreTrustSeal	CTSBoard	1	1	1	1	1	1
21	Chinese Astronomical Data Center	http://explore.china-vo.org/?locale=en	CoreTrustSeal	CTSBoard	1	1	2	4	4	2
22	CLARIN Center BBAW	https://clarin.bbaw.de/en/	CoreTrustSeal	CTSBoard	4	2	4	4	4	2
23	CLARIN Center IvdNT	https://ivdnt.org/	CoreTrustSeal	CTSBoard	3	1	4	7	3	1
24	CLARIN Centre at the University of Copenhagen	https://repository.clarin.dk/repository/xmlui/	CoreTrustSeal	CTSBoard	1	1	4	4	3	1
25	CLARIN-D Resource Center Leipzig	http://repo.clarin.informatik.uni-leipzig.de/en	CoreTrustSeal	CTSBoard	2	1	2	4	2	2
26	CLARIN-PL Language Technology Centre	https://clarin-pl.eu/dspace/	CoreTrustSeal	CTSBoard	1	1	2	2	4	2
27	CLARIND-UDS	http://fedora.clarin-d.uni-saarland.de/	CoreTrustSeal	CTSBoard	4	1	2	6	4	2
28	CLARINO Bergen Centre	https://repo.clarino.uib.no/xmlui/	CoreTrustSeal	CTSBoard	3	1	4	4	4	2
29	Cornell Institute for Social and Economic Research	https://archive.ciser.cornell.edu/	CoreTrustSeal	CTSBoard	2	1	4	4	4	2
30	CSIRO Data Access Portal	https://data.csiro.au/collections/	CoreTrustSeal	CTSBoard	1	1	4	4	4	2
31	Czech Social Science Data Archive (CSDA)	https://archiv.soc.cas.cz/en	CoreTrustSeal	CTSBoard	4	1	2	4	4	2
32	DANS: Electronic Archiving SYstem (EASY)	https://easy.dans.knaw.nl/ui/	CoreTrustSeal	CTSBoard	3	2	4	4	5	2
33	DARIS	https://forscenter.ch/data-services/	CoreTrustSeal	CTSBoard	4	1	4	3	3	1
34	Data Repository University of Minnesota (DRUM)	https://conservancy.umn.edu/handle/11299/166578	CoreTrustSeal	CTSBoard	2	2	2	2	4	2
35	DataFirst	https://www.datafirst.uct.ac.za/	CoreTrustSeal	CTSBoard	2	1	4	4	3	1
36	DataverseNO	https://dataverse.no/	CoreTrustSeal	CTSBoard	3	1	4	7	3	1
37	Digital Repository of Ireland	https://www.dri.ie/	CoreTrustSeal	CTSBoard	2	1	3	3	4	2
38	DKRZ - World Data Centre for Climate (WDCC)	https://www.dkrz.de/up/systems/wdcc	CoreTrustSeal	CTSBoard	4	1	4	3	3	1
39	e-Depot of the National Archives of the Netherlands	https://www.nationaalarchief.nl/	CoreTrustSeal	CTSBoard	3	1	4	3	2	2
40	Edition Topoi Collections	http://repository.edition-topoi.org/	CoreTrustSeal	CTSBoard	1	1	1	1	1	1
41	Environmental Information Data Centre	https://eidc.ac.uk/	CoreTrustSeal	CTSBoard	3	2	4	7	5	2
42	FDAT	https://fdat.escience.uni-tuebingen.de/portal/	CoreTrustSeal	CTSBoard	1	1	4	2	3	1
43	GAMS - Geisteswissenschaftliches Asset Management System	http://gams.uni-graz.at/	CoreTrustSeal	CTSBoard	4	2	2	3	3	1
44	GESIS Data Archive for the Social Sciences	https://www.gesis.org/en/home	CoreTrustSeal	CTSBoard	3	2	3	3	2	2
45	HZSK Repository	https://corpora.uni-hamburg.de/hzsk/en/home	CoreTrustSeal	CTSBoard	1	1	2	4	4	2
46	IDS Repository	http://repos.ids-mannheim.de/	CoreTrustSeal	CTSBoard	4	1	4	5	4	2
47	IFREMER-SISMER	https://wwz.ifremer.fr/	CoreTrustSeal	CTSBoard	1	1	1	1	1	1
48	ImmPort Repository	https://www.immport.org/	CoreTrustSeal	CTSBoard	1	1	4	4	4	2
49	IMS Repository	http://clarin04.ims.uni-stuttgart.de/repo/	CoreTrustSeal	CTSBoard	2	1	1	1	1	2
50	Inter-university Consortium for Political and Social Research	https://www.icpsr.umich.edu/icpsrweb/	CoreTrustSeal	CTSBoard	3	2	2	3	5	1
51	Irish Social Science Data Archive (ISSDA)	http://www.ucd.ie/issda/	CoreTrustSeal	CTSBoard	2	1	4	4	4	2
52	ISRIC - WDC Soils	https://www.isric.org/	CoreTrustSeal	CTSBoard	2	1	4	4	4	2
53	LDC Catalog	https://catalog.ldc.upenn.edu/	CoreTrustSeal	CTSBoard	2	1	1	1	1	1
54	Level-1 and Atmosphere Archive & Distribution System (LAADS) Distributed Active Archive Center (DAAC)	https://ladsweb.modaps.eosdis.nasa.gov/	CoreTrustSeal	CTSBoard	1	1	4	4	4	2
55	LINDAT/CLARIN	https://lindat.cz/	CoreTrustSeal	CTSBoard	3	1	4	4	4	2
56	Meertens Institute	https://www.meertens.knaw.nl/cms/en/	CoreTrustSeal	CTSBoard	3	1	1	1	1	1
57	Mendeley Data	https://data.mendeley.com/	CoreTrustSeal	CTSBoard	2	1	2	3	2	2
58	National Geoscience Data Centre (NGDC)	http://www.bgs.ac.uk/services/ngdc/home.html	CoreTrustSeal	CTSBoard	1	1	4	2	2	1
59	Norwegian Marine Data Centre	https://www.hi.no/en/hi/forskning/research-groups-1/the-norwegian-marine-data-centre-nmd	CoreTrustSeal	CTSBoard	1	1	1	1	1	1
60	NSD's Research Data Archive	https://nsd.no/	CoreTrustSeal	CTSBoard	3	1	4	5	4	2
61	NSIDC DAAC	https://nsidc.org/daac/	CoreTrustSeal	CTSBoard	2	1	3	3	3	1
62	Oak Ridge National Laboratory Distributed Active Archive Center	https://daac.ornl.gov/	CoreTrustSeal	CTSBoard	2	1	3	3	3	1
63	Pacific and Regional Archive for Digital Sources in Endangered Cultures (PARADISEC)	https://www.paradisec.org.au/	CoreTrustSeal	CTSBoard	2	1	2	4	3	1
64	PANGAEA - Data Publisher for Earth & Environmental Science	https://www.pangaea.de/	CoreTrustSeal	CTSBoard	2	1	4	4	3	1
65	Phaidra at the Library System of the University of Padova	https://phaidra.cab.unipd.it/	CoreTrustSeal	CTSBoard	3	1	4	4	4	2
66	Physical Oceanography Distributed Active Archive Center	https://podaac.jpl.nasa.gov/	CoreTrustSeal	CTSBoard	2	2	4	4	3	1
67	PORTULAN CLARIN	https://portulanclarin.net/	CoreTrustSeal	CTSBoard	3	1	4	7	5	2
68	Qualitative Data Repository	https://qdr.syr.edu/	CoreTrustSeal	CTSBoard	4	1	4	4	2	2
69	Regionaal Archief Zutphen (part of Gemeente Zutphen)	https://erfgoedcentrumzutphen.nl/	CoreTrustSeal	CTSBoard	2	1	4	7	4	2
70	Research Data Archive at the National Center for Atmospheric Research (NCAR)	https://rda.ucar.edu/	CoreTrustSeal	CTSBoard	1	1	4	4	3	1
71	Roper Center for Public Opinion Research	https://ropercenter.cornell.edu/	CoreTrustSeal	CTSBoard	3	1	3	3	2	1
72	Scholar's Mine	https://scholarsmine.mst.edu/	CoreTrustSeal	CTSBoard	1	1	2	3	4	2
73	Strasbourg Astronomical Data Center	https://cds.unistra.fr/	CoreTrustSeal	CTSBoard	4	2	4	7	5	1
74	Survey Research Data Archive	https://srda.sinica.edu.tw/	CoreTrustSeal	CTSBoard	2	1	3	3	2	1
75	Swedish National Data Service	https://snd.gu.se/sv	CoreTrustSeal	CTSBoard	4	2	4	2	4	2
76	TalkBank	https://talkbank.org/	CoreTrustSeal	CTSBoard	1	1	2	4	4	2
77	The Finnish Social Science Data Archive (FSD)	https://www.fsd.tuni.fi/en/	CoreTrustSeal	CTSBoard	3	2	4	7	4	2
78	The ILC4CLARIN Centre at the Institute for Computational Linguistics	https://dspace-clarin-it.ilc.cnr.it/repository/xmlui/	CoreTrustSeal	CTSBoard	1	1	4	4	4	2
79	The Language Archive	https://archive.mpi.nl/tla/	CoreTrustSeal	CTSBoard	1	1	4	4	4	2
80	The Language Bank of Finland	https://www.kielipankki.fi/	CoreTrustSeal	CTSBoard	1	1	4	4	4	2
81	Tilburg University Dataverse	https://dataverse.nl/dataverse/tiu	CoreTrustSeal	CTSBoard	2	1	1	1	1	1
82	Tübingen CLARIN-D Repository	http://www.sfs.uni-tuebingen.de/ascl/clarin-center/repository.html	CoreTrustSeal	CTSBoard	2	1	2	3	3	1
83	UC3 Merritt	https://merritt.cdlib.org/	CoreTrustSeal	CTSBoard	2	1	2	3	4	2
84	USGS Earth Resources Observation and Science Center (WDC - EROS)	https://www.usgs.gov/centers/eros	CoreTrustSeal	CTSBoard	1	1	1	1	1	1
85	WDC - NSIDC	https://nsidc.org/	CoreTrustSeal	CTSBoard	2	1	3	3	3	1
86	WDC - Renewable Resources and Environment	http://wdcrre.data.ac.cn/	CoreTrustSeal	CTSBoard	2	1	4	7	6	1
87	WDC - Solid Earth Physics, Moscow	http://www.wdcb.ru/sep/index.html	CoreTrustSeal	CTSBoard	1	1	1	1	1	1
88	WDC - Sunspot Index and Long-term Solar Observations (SILSO)	http://www.sidc.be/silso/	CoreTrustSeal	CTSBoard	1	1	2	4	4	2
89	Woods Hole Open Access Server (WHOAS)	https://darchive.mblwhoilibrary.org/	CoreTrustSeal	CTSBoard	2	1	4	7	2	1
90	World Data Service for Paleoclimatology	https://www.ncdc.noaa.gov/data-access/paleoclimatology-data	CoreTrustSeal	CTSBoard	1	1	1	1	1	1
91	World Glacier Monitoring Service, Zurich	https://wgms.ch/	CoreTrustSeal	CTSBoard	2	1	3	3	3	1
92	wwPDB	https://www.wwpdb.org/	CoreTrustSeal	CTSBoard	2	1	4	4	3	1
93	ZBW	https://zbw.eu/de/	CoreTrustSeal	CTSBoard	3	1	4	3	2	2

## Sheet: Codebook
The Methods section of the article lists the codebook in Table 1.
